# Supplementary material for: Understanding the Working Mechanism of the Novel HKUST-1@BPS Composite Materials as Stationary Phases for Liquid Chromatography
Source: Polymers (Basel). 2022 Mar 28;14(7):1373. doi: 10.3390/polym14071373 (PMC9002510; doi:10.3390/polym14071373)
Supplement: Supplementary file 1 [file polymers-14-01373-s001.zip]

Archive with 1 entries (1 files):
- polymers-1640022-Supplementary.pdf
